# Supplementary material for: Concentration-Dependent Emission of Annealed Sol-Gel Layers Incorporated with Rhodamine 19 and 6G as the Route to Tunable High-Temperature Luminescent Materials
Source: Gels. 2022 Jun 28;8(7):408. doi: 10.3390/gels8070408 (PMC9319610; doi:10.3390/gels8070408)
Supplement: Supplementary file 1 [file gels-08-00408-s001.zip]

Archive with 1 entries (1 files):
- gels-1771802-supplementary.pdf
